# Supplementary material for: Evaluating Known Zika Virus NS2B-NS3 Protease Inhibitor Scaffolds via In Silico Screening and Biochemical Assays
Source: Pharmaceuticals (Basel). 2023 Sep 19;16(9):1319. doi: 10.3390/ph16091319 (PMC10537087; doi:10.3390/ph16091319)
Supplement: Supplementary file 1 [file pharmaceuticals-16-01319-s001.zip]

Archive with 2 entries (2 files):
- pharmaceuticals-2570112-supplementary.pdf
- raw_data_ZIKV_08252023.xlsx
