# Supplementary material for: Evaluating Known Zika Virus NS2B-NS3 Protease Inhibitor Scaffolds via In Silico Screening and Biochemical Assays
Source: Pharmaceuticals (Basel). 2023 Sep 19;16(9):1319. doi: 10.3390/ph16091319 (PMC10537087; doi:10.3390/ph16091319)
Supplement: Supplementary file 1 [file pharmaceuticals-16-01319-s001.zip › raw_data_ZIKV_08252023.xlsx]

## Sheet: CC50 compounds 1-7
		Microplate #1: Compounds 1-7 + cell control
		VersaMax (Molecular Devices, USA) reading at 570 nm
	[µM]		1		[µM]		2		[µM]		3		[µM]		4
	100	0.253	0.236	0.246	100	0.295	0.349	0.301	100	0.637	0.704	0.722	100	0.351	0.326	0.24
	50	0.29	0.25	0.347	50	0.359	0.331	0.434	50	0.87	0.895	0.881	50	0.584	0.605	0.625
	25	ERR	ERR	ERR	25	0.683	0.667	0.597	25	0.917	0.96	0.947	25	0.803	0.785	0.836
	12.5	0.761	0.693	0.793	12.5	0.935	1.055	0.832	12.5	1.014	1.1	1.045	12.5	1.003	1.054	1.023
	[µM]		5		[µM]		6		[µM]		7				CELL	DMSO 0.1%
	100	0.178	0.183	0.19	100	0.633	0.607	0.532	100	0.578	0.445	0.447		0.73	0.779	0.791
	50	0.186	0.165	0.192	50	0.55	0.483	0.483	50	0.471	0.523	0.424		1.249	1.273	1.311
	25	0.243	0.223	0.242	25	0.755	0.744	0.748	25	0.633	0.673	0.654		1.374	1.559	1.1534
	12.5	0.551	0.531	0.552	12.5	0.91	0.65	0.762	12.5	0.777	0.828	0.741		1.278	1.558	1.51
			[µM]	1			[µM]	2			[µM]	3			[µM]	4
		0.245	100	20.1848		0.315	100	25.9519		0.687667	100	56.6548		0.305667	100	25.183
		0.295667	50	24.3591		0.374667	50	30.8677		0.882	50	72.6654		0.604667	50	49.8167
		#DIV/0!		#DIV/0!		0.649	25	53.4692		0.941333	25	77.5537		0.808	25	66.5687
		0.749	12.5	61.7079		0.940667	12.5	77.4987		1.053	12.5	86.7535		1.02667	12.5	84.584
		0.163333
			[µM]	5			[µM]	6			[µM]	7		CELL
		0.183667	100	15.1318		0.590667	100	48.6633		0.49	100	40.3696		1.21378
		0.181	50	14.9121		0.505333	50	41.6329		0.472667	50	38.9416		1.21378
		0.236	25	19.4433		0.749	25	61.7079		0.653333	25	53.8262		1.21378
		0.544667	12.5	44.8735		0.774	12.5	63.7676		0.782	12.5	64.4267		1.21378
																			1	2	3	4
																			0.008544	0.0295973	0.0447921	0.0582266
																			0.0487476	0.0532572	0.01253	0.020502
																				0.0457384	0.022053	0.025865
																			0.0510686	0.111608	0.0435546	0.025697
																			0.0361201	0.0600502	0.0307324	0.0325726
																		SD	0.794817	1.9497	3.68128	1.86025
																			5	6	7
																			0.00602771	0.0524436	0.0762168
														Considering y = mx + n					0.0141774	0.0386825	0.049521
														Considering y = 50 to CC50 values					0.0112694	0.00556776	0.0200083
														CPD	CC50 [µM]	SD			0.0118462	0.130415	0.043715
														1	22.0049	0.79			0.0108302	0.0567771	0.0473653
														2	32.4678	1.95		SD	-	2.17786	1.55158
														3	119.785	3.68
														4	57.1107	1.86
														5	<12,5	-
														6	38.358	2.18
														7	32.7576	1.55

## Sheet: CC50 compounds 8-13
		Microplate #2: Compounds 8-13 + cell control
		VersaMax (Molecular Devices, USA) reading at 570 nm
	[µM]		8		[µM]		9		[µM]		10		[µM]		11
	100	0.266	0.205	0.266	100	0.651	0.705	0.762	100	0.523	0.526	0.543	100	0.477	0.531	0.493
	50	0.268	0.331	0.318	50	0.944	0.995	1.043	50	1.039	0.966	0.908	50	0.928	0.884	0.908
	25	0.736	0.861	0.753	25	1.1	1.066	1.075	25	1.025	1.101	1.074	25	1.18	1.173	1.141
	12.5	0.81	0.864	0.803	12.5	1.13	1.113	1.045	12.5	0.941	1.051	1.108	12.5	1.22	1.214	0.96
	[µM]		12		[µM]		13								CELL	DMSO 0.1%
	100	0.099	0.186	0.147	100	0.187	0.196	0.173		-	-	-		ERR	1.406	ERR
	50	0.12	0.154	0.152	50	0.269	0.339	0.327		-	-	-		1.449	1.406	1.365
	25	0.184	0.212	0.22	25	0.365	0.4	0.337		-	-	-		1.485	1.456	1.399
	12.5	0.404	0.421	0.393	12.5	0.616	0.613	0.572		-	-	-		1.418	1.439	1.577
			[µM]	8			[µM]	9			[µM]	10			[µM]	11
		0.245667	100	17.0602		0.706	100	49.0278		0.530667	100	36.8519		0.500333	100	34.7454
		0.305667	50	21.2269		0.994	50	69.0278		0.971	50	67.4306		0.906667	50	62.963
		0.783333	25	54.3981		1.08033	25	75.0231		1.06667	25	74.0741		1.16467	25	80.8796
		0.825667	12.5	57.338		1.096	12.5	76.1111		1.03333	12.5	71.7593		1.13133	12.5	78.5648
		0.163333
			[µM]	12			[µM]	13						CELL
		0.144	100	10		0.185333	100	12.8704						1.44
		0.142	50	9.86111		0.311667	50	21.6435						1.44
		0.205333	25	14.2593		0.367333	25	25.5093						1.44
		0.406	12.5	28.1944		0.600333	12.5	41.6898						1.44
										Considering y = mx + n					8	9	10	11
										Considering y = 50 to CC50 values					0.0352184	0.0555068	0.0107858	0.0277369
										CPD	CC50 [µM]	SD			0.0332616	0.0495076	0.065643	0.0220303
										8	23.5728	1			0.0677963	0.0176163	0.038527	0.0207926
										9	100.95	4.23			0.0333816	0.0449778	0.0848901	0.148409
										10	76.2093	3.81			0.0424145	0.0419021	0.0499615	0.0547423
										11	73.3648	4.02		SD	0.999826	4.23003	3.80753	4.01616
										12	<12,5	-
										13	<12,5	-			12	13
															0.0435775	0.0115902
															0.0190788	0.0374344
															0.0189033	0.0315647
															0.0141067	0.0245832
															0.0239166	0.0262931
														SD	-	-

## Sheet: Antiviral assay
	Microplate #3: Compounds 1-13 + ZIKV
	VersaMax (Molecular Devices, USA) reading at 570 nm
	[µM]		1		[µM]		2		[µM]		3		[µM]		4
	12.5	0.457	0.412	0.354	25	0.378	0.449	0.498	100	0.537	0.11	0.584	50	0.477	0.531	0.493
	6.25	0.434	0.379	0.391	12.5	0.412	0.41	0.406	50	0.563	0.592	0.656	25	0.589	0.662	0.489
	[µM]		5		[µM]		6		[µM]		7				8
	12.5	0.391	0.293	0.33	25	0.36	0.293	0.339	25	0.455	0.597	0.538	12.5	0.584	0.481	0.427
	6.25	0.442	0.49	0.43	12.5	0.409	0.403	0.54	12.5	0.477	0.535	0.677	6.25	0.656	0.505	0.441
	[µM]		9		[µM]		10		[µM]		11		[µM]		12
	50	0.846	0.975	0.968	50	0.489	0.522	0.44	50	0.883	0.932	0.952	12.5	ERR	0.625	0.51
	25	0.498	0.593	0.615	25	0.588	0.599	0.525	25	0.552	0.609	0.571	6.25	ERR	0.629	0.527
	[µM]		13			VIRUS CONTROL									CC
	12.5	0.419	0.483	0.532		0.537	0.598	0.625	0.51		-	-		ERR	1.265	1.244
	6.25	0.409	0.536	0.553		0.563	0.711	0.629	0.527		-	-		ERR	1.202	1.139
														CV	CELL	CV/CELL
														0.5875	1.2125	0.9
																> 0,9
														9	11
														0.929667	0.922333
